# Supplementary material for: Epigenetic Signatures of Centrosomes Are Novel Targets in Cancer Diagnosis: Insights from an Analysis of the Cancer Genome Atlas
Source: Epigenomes. 2022 Jun 2;6(2):14. doi: 10.3390/epigenomes6020014 (PMC9222712; doi:10.3390/epigenomes6020014)
Supplement: Supplementary file 1 [file epigenomes-06-00014-s001.zip]

Archive with 1 entries (1 files):
- epigenomes-1733575-supplementary.pdf
